# Supplementary material for: Imidazo[1,2-b]pyrazole-7-carboxamides Induce Apoptosis in Human Leukemia Cells at Nanomolar Concentrations
Source: Molecules. 2018 Nov 1;23(11):2845. doi: 10.3390/molecules23112845 (PMC6278434; doi:10.3390/molecules23112845)
Supplement: Supplementary file 1 [file molecules-23-02845-s001.zip]

Archive with 16 entries (14 files):
- molecules-372705-SI/
- molecules-372705-SI/Supplement Revised/
- molecules-372705-SI/Supplement Revised/FigureS1.pdf
- molecules-372705-SI/Supplement Revised/FigureS10.pdf
- molecules-372705-SI/Supplement Revised/FigureS11.pdf
- molecules-372705-SI/Supplement Revised/FigureS12.pdf
- molecules-372705-SI/Supplement Revised/FigureS2.pdf
- molecules-372705-SI/Supplement Revised/FigureS3.pdf
- molecules-372705-SI/Supplement Revised/FigureS4.pdf
- molecules-372705-SI/Supplement Revised/FigureS5.pdf
- molecules-372705-SI/Supplement Revised/FigureS6.pdf
- molecules-372705-SI/Supplement Revised/FigureS7.pdf
- molecules-372705-SI/Supplement Revised/FigureS8.pdf
- molecules-372705-SI/Supplement Revised/FigureS9.pdf
- molecules-372705-SI/Supplement Revised/Suppl Table1.xlsx
- molecules-372705-SI/Supplement Revised/Suppl Table2.xlsx
