# Supplementary material for: Imidazo[1,2-b]pyrazole-7-carboxamides Induce Apoptosis in Human Leukemia Cells at Nanomolar Concentrations
Source: Molecules. 2018 Nov 1;23(11):2845. doi: 10.3390/molecules23112845 (PMC6278434; doi:10.3390/molecules23112845)
Supplement: Supplementary file 1 [file molecules-23-02845-s001.zip › molecules-372705-SI/Supplement Revised/Suppl Table1.xlsx]

## Sheet: Munka1
						Suppl. Table 1 Primers used in this study
						Gene Symbol	Product	Accession Number	Forward Primer	Reverse Primer	Amplicon length
						EGR1	Early growth response 1	NM_001964.2	AGCCCTACGAGCACCTGAC	GGTTTGGCTGGGGTAACTG	92
						GDF15	Growth Differentiation Factor 15	NM_004864.3	GCAAGAACTCAGGACGGTGA	TGGAGTCTTCGGAGTGCAAC	146
						ATF3	Activating Transcription Factor 3	NM_001674.3, NM_001040619.2	CGTGAGTCCTCGGTGCTC	GCCTGGGTGTTGAAGCAT	112
						FGF21	Fibroblast growth factor 21	NM_019113.3	GCAGCGGTACCTCTACACAGA	TTTCAGCTGCAGGAGACTTTC	118
						SLC21A3	Solute carrier organic anion transporter 1A2	NM_134431.3, NM_021094.3	ACCCTGAAGAGCAACATGGG	TGCACATGTTATTGCCAACAGA	102
						LGALS1	galectin 1	NM_002305.3	ATCGTGTGCAACAGCAAGG	CCTGGTCGAAGGTGATGC	109
						LBR	lamin B receptor	NM_002296.3, NM_194442.2	AATTCTGAGCCACGACAGCA	GGGAACTGGAAGTTGAGCCA	137
						ALOX5AP	arachidonate 5-lipoxygenase activating protein	NM_001204406.1, NM_001629.3	GCCCATAAAGTGGAGCACGA	GAGGAAAGTGGGGTACGCAT	126
						TXN	thioredoxin	NM_001244938.1, NM_003329.3,	GGAAAAGCTTGAAGCCACCATT	GCAGATGGCAACTGGGTTTAT	142
						ANXA2	annexin A2	NM_001002858.2; NM_001136015.2; NM_004039.2; NM_001002857.1	ATGTTCCCAAGTGGATCAGC	TTTCCTGATGCTTTCCAACA	113
						GADD153	DNA damage inducible transcript 3	NM_001195057.1; NM_004083.5; NM_001195056.1; NM_001195055.1; NM_001195054.1; NM_001195053.1	TTGCCTTTCTCCTTCGGGAC	GGTGAAACATAGGTACCCCCA	107
						SOD1	superoxide dismutase 1	NM_000454.4	TCAGGAGACCATTGCATCAT	CCAATTACACCACAAGCCAAA	131
						UBC	ubiquitin C	NM_021009.6	TCGGCCTTAGAACCCCAGTA	GAGATCCCTCCGCAGAATCG	139
						BCL2A1	BCL2 related protein A1	NM_001114735.1, NM_004049.3	AGGTCCAAGCAAAACGTCCA	TGTTCTGGCAGTGTCTACGG	124
						HSPA1A	heat shock protein family A (Hsp70) member 1A	NM_005345.5	TAACCCCATCATCAGCGGAC	AACAGCAATCTTGGAAAGGCCC	140
						CALR	calreticulin	NM_004343.3	CGCTTTTATGCTCTGTCGGC	CCCACAGTCGATGTTCTGCT	102
						GPR84	G protein-coupled receptor 84	NM_020370.2	GGACTGCTCTTTGGGTGAGT	AACGATAGCCCAGCACAGAC	134
						GAPDH	glyceraldehyde-3-phosphate dehydrogenase	NM_001289745.2, NM_002046.6, NM_001357943.1, NM_001289746.1, NM_001256799.2	TGAGAACGGGAAGCTTGTCA	GACTCCACGACGTACTCAGC	108
						IL6	interleukin-6	NM_000600.4; NM_001318095.1	GACCCAACCACAAATGCCAG	GTGCCCATGCTACATTTGCC	147
						TNF	tumor necrosis factor alpha	NM_000594.3	CACAGTGAAGTGCTGGCAAC	GATCAAAGCTGTAGGCCCCA	75
