# Supplementary material for: Imidazo[1,2-b]pyrazole-7-carboxamides Induce Apoptosis in Human Leukemia Cells at Nanomolar Concentrations
Source: Molecules. 2018 Nov 1;23(11):2845. doi: 10.3390/molecules23112845 (PMC6278434; doi:10.3390/molecules23112845)
Supplement: Supplementary file 1 [file molecules-23-02845-s001.zip › molecules-372705-SI/Supplement Revised/Suppl Table2.xlsx]

## Sheet: Munka1
						Suppl. Table 2 Additional data on gene expression
						Gene Symbol	Product	Functional characterization	References
						EGR1	Early growth response 1	Transcription factor	Zhang et al
						GDF15	Growth Differentiation Factor 15	Member of the transforming growth factor-β (TGF-β) superfamily	Zhang et al
						ATF3	Activating Transcription Factor 3	Transcription factor	Zhang et al
						FGF21	Fibroblast growth factor 21	Growth factor	Zhang et al
						SLC21A3	Solute carrier organic anion transporter 1A2	Transporter	Whang et al
						LGALS1	galectin 1	Differentiation and adhesion molecule	Whang et al
						LBR	lamin B receptor	Differentiation and adhesion molecule	Whang et al
						ALOX5AP	arachidonate 5-lipoxygenase activating protein	Oxidative stress response	Whang et al
						TXN	thioredoxin	Oxidative stress response	Whang et al
						ANXA2	annexin A2	Cell survival and apoptosis	Fabian et al
						GADD153	DNA damage inducible transcript 3	Cell survival and apoptosis	Fabian et al
						SOD1	superoxide dismutase 1	Oxidative stress response	Fabian et al
						UBC	ubiquitin C	Cell survival and apoptosis	Whang et al
						BCL2A1	BCL2 related protein A1	Cell survival and apoptosis	Whang et al
						HSPA1A	heat shock protein family A (Hsp70) member 1A	Chaperon protein	Fabian et al
						CALR	calreticulin	Tissue remodeling, chaperon protein	Whang et al
						GPR84	G protein-coupled receptor 84	b-catenin signaling	Dietrich et al
						IL6	Interleukin-6	inflammatory cytokine	Stevens et al
						TNF	Tumor necrosis factor alpha	inflammatory cytokine	Sedger et al
